# Supplementary material for: The Complete Mitochondrial Genome of Eurasian Minnow (Phoxinus cf. Phoxinus) from the Heilongjiang River, and Its Phylogenetic Implications
Source: Animals (Basel). 2022 Oct 27;12(21):2960. doi: 10.3390/ani12212960 (PMC9658870; doi:10.3390/ani12212960)
Supplement: Supplementary file 1 [file animals-12-02960-s001.zip]

Archive with 1 entries (1 files):
- animals-1933492-supplementary.pdf
